# Supplementary material for: Genome-wide SNP identification and QTL mapping for black rot resistance in cabbage
Source: BMC Plant Biol. 2015 Feb 3;15:32. doi: 10.1186/s12870-015-0424-6 (PMC4323122; doi:10.1186/s12870-015-0424-6)
Supplement: Additional file 1: Table S1. — Description of polymorphic markers between C1184 and C1234 used in this study. [file 12870_2015_424_MOESM1_ESM.xlsx]

## Sheet: Sheet1
Additional file 1 Table S1. Description of polymorphic markers between C1184 and C1234 used in this study
No.	Marker name	Marker type	Forward	Reverse	Restriction enzyme
1	BoRSdcaps1-4a	Resequencing-dCAPS	ACAGTTCATGTAATGGGAACAGTTACAAGC	AACATTGTCATCATCTTCTTTCTCC	AluⅠ
2	BoRSdcaps1-5a	Resequencing-dCAPS	TTGAATTATTACTGGTGTGTGCATT	AAAAGTATTTTCAGAAGATCTCAGAAAGC	AluⅠ
3	BoRSdcaps1-6a	Resequencing-dCAPS	ATGAGTCCTTCTGGTCTGACAGTAT	TTAACAATCTATGAGTTGGCGAGACATCG	ClaⅠ
4	BoRSdcaps1-9b	Resequencing-dCAPS	TAATAAAAATAAATATAGGATAATTGGATC	TAATTAAATTCTGACTCGGTTCTGC	BamHⅠ
5	BoRSdcaps1-10a	Resequencing-dCAPS	ATGTGTTCAATACACCACACAAAAC	TAAAGATCCAATAATATATTGGCTAGTTA	MseⅠ
6	BoRSdcaps1-11a	Resequencing-dCAPS	GAGAGAAGATACCGGGAAACACT	ATACGTAGTTATTGATTTGTAGAAATCGA	ClaⅠ
7	BoRSdcaps1-13a	Resequencing-dCAPS	GGAATAACTGACATCGTGGAGAA	TTTGAACCTTGAATGGCGATTCTAAAATC	ClaⅠ
8	BoRSdcaps1-14a	Resequencing-dCAPS	AAAAGAATTGAGATTAGTGGTGGAAATCGA	CATAGTTGTGCAAGTTTGTCTGC	ClaⅠ
9	BoRSdcaps1-19a	Resequencing-dCAPS	GCAAGATACTATTGTAGATATTAACGAATT	AATCTGAAACCTGAACATGAGGA	EcoRⅠ
10	BoRSdcaps1-20b	Resequencing-dCAPS	TCTATAGGGAATGCAATTTATCTTCAAGTA	TTGATGTTGGCCAGAAGAATC	ScaⅠ
11	BoRSdcaps1-22a	Resequencing-dCAPS	GGTTGTTCTGACGGCAAGAT	TTAGAGAAATTAGTTCTCTTACCAAAGTA	ScaⅠ
12	BoRSdcaps1-24b	Resequencing-dCAPS	TTCTCTTCTCAGACATCGATGCTCCTCTTA	TTACTCGTACTATCCAAGCCAACTC	MseⅠ
13	BoRSdcaps1-25a	Resequencing-dCAPS	TAAGAGTTAAATACAAAGAAGCAAATATCG	TTCGTTTCCACCTCTATTGAAACT	ClaⅠ
14	BoRSdcaps1-26b	Resequencing-dCAPS	AAGAAACTGAAGAAATGGAAGCAGT	ATTATGTCAAGGGAACAAAGATACCTAGC	AluⅠ
15	BoRSdcaps1-27a	Resequencing-dCAPS	GCAATTCCACAAATTAACTTTTTCT	ATATTCACATTCAAAGATCATAAGATCGA	ClaⅠ
16	BoRSdcaps1-28a	Resequencing-dCAPS	CGAGTCATGGTCTGGAAACA	CAGTAACTGAAAGGCTTTACAAGATGGAT	MboⅠ
17	BoRSdcaps1-29a	Resequencing-dCAPS	ATAGCCAAAATAGTAGTTGTAAAAGAGGTA	GCCAGTCTCCTCTCCTTCCT	RsaⅠ
18	BoRSdcaps1-32a	Resequencing-dCAPS	ACCGGGTTATTTTAAATGGACAG	TTAAACCCTTACTTGGGAAGATTGTTTCC	HpaⅡ
19	BoRSdcaps1-33a	Resequencing-dCAPS	ATATTTGGATGGCAAACCGTAAG	ATATTTAATATTCAAAAATATCTAAAGTA	RsaⅠ
20	BoRSdcaps1-35a	Resequencing-dCAPS	CGTTTGTATTTATTCATTGCCTTG	TTAAATTTACAATTGTTTTATACAAAAGC	AluⅠ
21	BoRSdcaps2-1a	Resequencing-dCAPS	TGTTGCTTTAGTTTATAATCTTTTTAAAGC	TGTACATCTATCCATTCAAGTCGAG	AluⅠ
22	BoRSdcaps2-2	Resequencing-dCAPS	ATGATATGAAATGACTTGAGTTTTATATTA	TTTATATTCCACGCCATAGGTTTTA	MseⅠ
23	BoRSdcaps2-6a	Resequencing-dCAPS	TATTTTTGTAAGATCCAGCATCACA	TGGTCTCTTCTTATTTGAAAACAAACCTT	MseⅠ
24	BoRSdcaps2-9b	Resequencing-dCAPS	CCATACTTGACCCAGATGAAGAGAAGGATC	GGATTTATCTGTGTGGAAAAACAAG	BamHⅠ
25	BoRSdcaps2-10a	Resequencing-dCAPS	GGTCCCTTTGCTAAAAGATGC	AATTTGAGAGCCATTAAACCTTTTTCAGC	AluⅠ
26	BoRSdcaps2-12a	Resequencing-dCAPS	TTAGAAATAATCATATGGCCTAATAAAGCT	TGTGCATTAAATTTACAATTCTTTGTT	HindⅢ
27	BoRSdcaps2-13a	Resequencing-dCAPS	AGGTGAATAGTCGTTTTATCCAACC	TTCACAGGTAATGTCTTTGAGTTCCTCGG	HaeⅢ
28	BoRSdcaps2-14	Resequencing-dCAPS	CTTTTACTTCTCTAAACCCTAAAAGTCTAG	ATTTAGAGGTAGTAGGTTCGATTCCA	XbaⅠ
29	BoRSdcaps2-16a	Resequencing-dCAPS	CATTTATCTGGATTTTAGTTTTAGATTAAG	ATTATTACCGACACAACAAAAGCAT	AluⅠ
30	BoRSdcaps2-17a	Resequencing-dCAPS	ACACCACTAACGACCTATACTGCTC	GGTTAGACAAATATTTACGACCAAATCGA	ClaⅠ
31	BoRSdcaps3-1a	Resequencing-dCAPS	CGCTGCTGCTTCCTTATTTT	GTCTAAATGATATGTTTTCCTTTTCTCGA	XhoⅠ
32	BoRSdcaps3-4a	Resequencing-dCAPS	TTTTTTTTTTCCAAACCAGAGTAAAATCGA	TGCAGTGTCAATTTAAGAACAAGAAT	ClaⅠ
33	BoRSdcaps3-8a	Resequencing-dCAPS	CACCGGATAGAGGAATCCCGCAATTGGATC	CACTTCAGCAGATGTAGATATGGAA	BamHⅠ
34	BoRSdcaps3-9b	Resequencing-dCAPS	GATGATTTGACTGAGGAATTTGTTC	TAGAATCATTTTTTGTAACTGCAGTTCTA	XbaⅠ
35	BoRSdcaps3-12a	Resequencing-dCAPS	ATGTTTGAAATGAGTCAAATGACTAGAAGC	AACCATCGGTACGTATTATTTCTCA	AluⅠ
36	BoRSdcaps3-14a	Resequencing-dCAPS	AAATTTGTCTATATGCAATATAATTAGGTA	ATCATCCAATCGTTAATCAAAATGT	RsaⅠ
37	BoRSdcaps3-16a	Resequencing-dCAPS	ATTGGTTGTACAGATCGAGGATAAA	GAATGAAGAACATAAACTTTCAAAGAAAG	HindⅢ
38	BoRSdcaps3-18a	Resequencing-dCAPS	AAAAGGCCTAAACTTTCTTAGATGC	TTCCATCATGTAGATTCCCTTACATTGAT	EcoRⅤ
39	BoRSdcaps3-19a	Resequencing-dCAPS	ATCCAATCTCAGAAATGAATTTGGAAGGTA	GAGAAGGAGCCATATCATCTACAAA	RsaⅠ
40	BoRSdcaps3-20a	Resequencing-dCAPS	AGACTTCCCAAAAAGTTTCAAGAGT	GGAAAAGTTAAAGTGTTATAATTATGGTA	RsaⅠ
41	BoRSdcaps3-22a	Resequencing-dCAPS	ATCTTTAAACGATTTGAAACATTGGTTGTA	AAAACCAACCTGAATTTCCTAAAAC	RsaⅠ
42	BoRSdcaps4-1b	Resequencing-dCAPS	TCACGGTGAAAGGTTATATAGTAGTC	TTCTTTGTGTTTGTACTTTGTATTATTTA	MseⅠ
43	BoRSdcaps4-2a	Resequencing-dCAPS	TCGAATCAAATCCCTTGTAATCAACTTAGC	AACTTACCGAATGTTTAAATGTGGA	AluⅠ
44	BoRSdcaps4-6b	Resequencing-dCAPS	CACGTAAATACGCTTTCAGTTTTCT	TAAGTGGCAAATTCTAATCCTAATATAGC	AluⅠ
45	BoRSdcaps4-8a	Resequencing-dCAPS	TTCAATGGCATGTTGTTTTTTTTAACTCGA	TTTGCTGTCTCCTTCTTCAAAATAG	XhoⅠ
46	BoRSdcaps4-14	Resequencing-dCAPS	CTGTTTTAAACCACAAAAACTATCCTCTAG	CTAAAGACTATGAGCTGCCGTTTAG	XbaⅠ
47	BoRSdcaps4-15b	Resequencing-dCAPS	ACAAATATTTGAGTTTTGATTGGTTACAAG	CGAAAATGTTACCAGTCAGTTATTTT	AluⅠ
48	BoRSdcaps4-17b	Resequencing-dCAPS	CTTCCCATGCATCCATGAATGCCTGAATTA	ATAGGAAATGGATATGCAGACGATA	MseⅠ
49	BoRSdcaps4-18a	Resequencing-dCAPS	CATATGTGCAGAAACATTGGTTGGTAAGGC	CTGCTGAAGTGACTTGACTATCTGA	HaeⅢ
50	BoRSdcaps5-2a	Resequencing-dCAPS	ACAACACTAAAGATCATAAGCTTTAGTCGA	CGCTATTCTCTAGTGAAACGAAGAC	SalⅠ
51	BoRSdcaps5-3a	Resequencing-dCAPS	AAGAATACTCTCATACGTTAAGAGCTAGTA	TTTGTTCCCTGGGATATGAGTAAT	ScaⅠ
52	BoRSdcaps5-4a	Resequencing-dCAPS	TCAAAAACACATCTCGAAACATAGA	ATCAAACAACAATATTAAAGAATCTCCCG	HpaⅡ
53	BoRSdcaps5-6b	Resequencing-dCAPS	AGGACTAGCTTGTCTTTTTGAGCAGCAAGC	TTCCAGACCTTGTTAAGTGTTTTGT	HindⅢ
54	BoRSdcaps5-7a	Resequencing-dCAPS	AATATCTTATTTTCTCATATACTTGATCTA	ATGTATCAATTTAGGTGGTTCTTGG	XbaⅠ
55	BoRSdcaps5-8a	Resequencing-dCAPS	TGTGGCAATGTAAATATCCTTGTAA	TTCCTGATGACTATCAAGAAAGTAGTTTA	MseⅠ
56	BoRSdcaps5-9a	Resequencing-dCAPS	TGGAATCCAAATACGAGTAAAGAGTTACCG	CTCTGGGTCAAGAAATAAGTTCCTA	HpaⅡ
57	BoRSdcaps5-12a	Resequencing-dCAPS	GAAATTATATGAGATTTGCGAAAAGA	TTAAGCATGAAACGCATAATGAGAGCTTA	MseⅠ
58	BoRSdcaps5-13b	Resequencing-dCAPS	AACTTCAAAACCAAAAACCACTATG	AACTTGCAAGACATAACAAAGTGGCAAGT	ScaⅠ
59	BoRSdcaps5-14a	Resequencing-dCAPS	GGTTACTTAATCGTAAGATTTATAGATCTC	CTTCAGAAGAATCCCGTTTGA	XhoI
60	BoRSdcaps5-15a	Resequencing-dCAPS	TTGGGGATCGACGGTGCTTGTAGGAATTGA	GACCCCTTTCATGCATTGTT	MboI
61	BoRSdcaps5-16a	Resequencing-dCAPS	TTTTGCAACCACCAATTGTA	TTCACTTAACTAACCACCTAGACATATTA	MseⅠ
62	BoRSdcaps5-17a	Resequencing-dCAPS	ATTGGAGCCCCGAAGATTAT	TACATAAAGGAGCTGTTTTTAATAGATAT	EcoRⅤ
63	BoRSdcaps5-18a	Resequencing-dCAPS	ATTTGTAATTATTATCCGAAAATCTATCTA	ACCATTAGACCACGACAACG	XbaI
64	BoRSdcaps6-2a	Resequencing-dCAPS	GTTTTATGGATACACGCCTCTACAC	CTCACACATCACACATACATAGCATGTTA	MseⅠ
65	BoRSdcaps6-4b	Resequencing-dCAPS	GCACCAATTTGATATTTTTTTTGGAAGTAC	AAAAGAGAGGAGAGGAGAAGAAATG	ScaⅠ
66	BoRSdcaps6-5a	Resequencing-dCAPS	GATCTACCAAATGGATTGGAACTC	AAATAAATAGAAATCTTGATATTGTGGTA	RsaⅠ
67	BoRSdcaps6-9a	Resequencing-dCAPS	CCGGTATCTCTCCTAAGTAATGACA	AATATACAAACTTTAAAACAATTTGCATC	ClaⅠ
68	BoRSdcaps6-16a	Resequencing-dCAPS	ATGTTAGAATTTTGGAACAGATTTCATCGA	TTTCATTATATTCCCTCGGTATGTC	ClaⅠ
69	BoRSdcaps6-20a	Resequencing-dCAPS	GTAATAGTAAATGGAATTAACAAACTCCAA	AGTTCAGATAAAGGCACTTCACG	HindⅢ
70	BoRSdcaps6-21b	Resequencing-dCAPS	TAATTGGTAAATACAATAACACAAGACATC	TAGTCGATCTTCACCGTTTTGTT	ClaⅠ
71	BoRSdcaps6-22a	Resequencing-dCAPS	ATTGTGACGATCACCTTCCATAC	ATTTGATCCAGACCAGAATTAAGCACTTA	MseⅠ
72	BoRSdcaps6-25a	Resequencing-dCAPS	AGAGCTTAAGGTTTTGAGAGATTTCTTCTA	AGCTGTGAGAAGTTGTGAACCTT	XbaⅠ
73	BoRSdcaps6-26a	Resequencing-dCAPS	CTCGGGGCATTCTTTTGTTATAC	ATGACATTTTCTAACTATATAGTAGAGTA	RsaⅠ
74	BoRSdcaps6-29a	Resequencing-dCAPS	CCTTGGTCGAATCTTCCTTG	ATTATGAAGATTAACTTAAATTTTTTGAT	MboⅠ
75	BoRSdcaps6-30a	Resequencing-dCAPS	TTGGCCCAAGTCCATCTAAT	TCTAATTGGTGTACGTCTGGATATCAGAT	MboⅠ
76	BoRSdcaps6-31b	Resequencing-dCAPS	AAGCACGAGATTATATTCTTCAAACATGAT	CCGTGTACGTTTTGTGCTTTT	MboⅠ
77	BoRSdcaps6-32a	Resequencing-dCAPS	TGCATATTCCAAAGGTTAGATGC	GTCATGTAACTTGCATTCAAGTAAAGGGT	RsaⅠ
78	BoRSdcaps6-33b	Resequencing-dCAPS	ACATATTATGATACACGTAGTAATGGATTA	TTGACTAATTTTGAATTGTGGCTAA	MseⅠ
79	BoRSdcaps6-34a	Resequencing-dCAPS	TGGCATGTGTAATTACTAAGATGAAGTCCG	ATTCGCTAACCAACGAAACG	HpaⅡ
80	BoRSdcaps7-5a	Resequencing-dCAPS	TTCACAAGACGATCAAAAACAGA	TAGATCCAATTTTCAAGAGCTTATCAAAG	HindⅢ
81	BoRSdcaps7-8a	Resequencing-dCAPS	AGATTATCAATTTATCACTGGCAGTGGGTA	TTTGACATGTGTCTTGTTTGGTC	RsaⅠ
82	BoRSdcaps7-11a	Resequencing-dCAPS	TCTATTTTCTCTATAACTCCGTGTGTCTAG	GAAAGGAGAAGAAAAAGAGATGAAAA	XbaⅠ
83	BoRSdcaps7-13b	Resequencing-dCAPS	TACTGTGTCCCAACTATCCTGCT	AACGATACAACATTATCGGGGGAATCGAT	MboⅠ
84	BoRSdcaps7-14a	Resequencing-dCAPS	TGTATGTATACTTAGCCAATGCTTCA	TTCAATTCGACTAGATTTTGTGTGAACCG	HpaⅡ
85	BoRSdcaps8-1b	Resequencing-dCAPS	GTTATCAGCCCAACTTGTTTGCAAACTGCA	CGTTGGCGTATACGAATAAAATC	PstⅠ
86	BoRSdcaps8-5a	Resequencing-dCAPS	GAGCACGAGATAAGTCAGAACAAAGTGTTA	TCCTTTCACTTTCAACGTCAAGT	MseⅠ
87	BoRSdcaps8-6a	Resequencing-dCAPS	TAATGTGAGACTGGTTTAGATTAAATAGTA	CTCTACATGCACATGCTACTTCG	RsaⅠ
88	BoRSdcaps8-8a	Resequencing-dCAPS	GCAACCATATAAGTATATGGAAGAAGGATA	CGAAATGAGTGAAGCTACAAAGG	EcoRⅤ
89	BoRSdcaps8-9a	Resequencing-dCAPS	TCTTTCAAATTTTCTTGAAAATGTGAAGTT	TAAACAACATCCGTTGAAACAAA	MseⅠ
90	BoRSdcaps8-10a	Resequencing-dCAPS	GCTCAAATTCAATGCATTTGTAATCATGTA	TGGAATTATCCATTCTCTTTCGT	RsaⅠ
91	BoRSdcaps8-12b	Resequencing-dCAPS	TTGATTAGGTTGTAAACCATAAACACTGAT	TGGAGAAATGGAGAAACATAAGAA	MboⅠ
92	BoRSdcaps8-14a	Resequencing-dCAPS	TCGAAAATATGAAAGTTGTGCTT	TCTTCTTATTTACAACAACGCCATTATGA	MboⅠ
93	BoRSdcaps8-16a	Resequencing-dCAPS	GAAGTCGTTGAAATAATGGCTGT	GGACATAATATATATCAAGGAACCATTCC	HpaⅡ
94	BoRSdcaps8-18a	Resequencing-dCAPS	TAGATGTTTTGCTGACAAAAAAAATGGTCT	GGAAATGAAGAAATCACCACAAA	XbaⅠ
95	BoRSdcaps8-19a	Resequencing-dCAPS	ATTTTTGTCTTCTCATGCCAAGTG	CTTAATACAATAATGATTAGTGCGAACCG	HpaⅡ
96	BoRSdcaps8-20a	Resequencing-dCAPS	TTACTACTTCTGATTATTTAAATAGACGTA	AAAACCATGGGTTAAATGGAAAA	RsaⅠ
97	BoRSdcaps8-21a	Resequencing-dCAPS	TTATCCGGAGGATAGCTTTATGC	AAATCTTTGAAGAGTATACTAGGGGCCCG	HpaⅡ
98	BoRSdcaps8-22a	Resequencing-dCAPS	CATAGCTTTCGAGTTTAGCCTGA	GATAGAGACTAAACCTTACACCTTCCAGA	MboⅠ
99	BoRSdcaps8-23a	Resequencing-dCAPS	CAATGGTGTCAATTTCTTGCTGGTTATGTA	CGTGGGTAGACAATAGGAATGAA	RsaⅠ
100	BoRSdcaps8-24a	Resequencing-dCAPS	AACAAATGATCAGGAGTCCCATT	TCTCTTGTTTTGAAATTGTGGATGGTACC	HpaⅡ
101	BoRSdcaps8-25a	Resequencing-dCAPS	AGTCATAGCCTTAACAGGGGAAG	ACCGTTGAAGGTAGTTTTTTTTAGATTAG	AluⅠ
102	BoRSdcaps8-26b	Resequencing-dCAPS	CCTTGTTGATAAGGGAGATATAGTATGGAT	GCTACGGGTTATTATTTTGTTTGG	MboⅠ
103	BoRSdcaps9-4a	Resequencing-dCAPS	AGTAATCTCCCATATTACAGGAGTAAATTA	TTTGTTTGCTTTCGGTTTCTATC	MseⅠ
104	BoRSdcaps9-7b	Resequencing-dCAPS	GTTTTAGTATTTCAATGTAGAATTTATCGA	TCCTTTTGTTTCGTATTCAGTGTC	ClaⅠ
105	BoRSdcaps9-8b	Resequencing-dCAPS	TTGGTAATAAGTGTACATTTTTGCTCATTA	TTCTCGCTTTATCATGTTCACCT	MseⅠ
106	BoRSdcaps9-9a	Resequencing-dCAPS	TAAATGGATGAAAATTTTGACTTGCATGAT	AGAAACATCAAAATGGGGTTTG	MboⅠ
107	BoRSdcaps9-10a	Resequencing-dCAPS	TCTTAAATAATAACTCATTAAACACTGGAT	GACCCTATGATTTAGGCCATGA	BamHⅠ
108	BoRSdcaps9-14a	Resequencing-dCAPS	GTGGGTTGTTCTCTGTGTCAATACCCTGAT	TGACCTTTCTTGTTTTGTTAATGG	MboⅠ
109	BoRSdcaps9-15a	Resequencing-dCAPS	ATATTTTGTAAATAACACTTAAACTAAAAG	ACCGTTTAAAAGGATTCAATTCG	AluⅠ
110	BoRSdcaps9-17b	Resequencing-dCAPS	TTTTGTATATTTAAAACGACTCGGTAATTA	CAAGAGGGAGTGTTATGAACCAG	MseⅠ
111	BoRSdcaps9-24b	Resequencing-dCAPS	TTTCATAGTACACCACTGTTTTTAGCTGCA	TGAGAGTGTATCTTCGGTTTCGT	PstⅠ
112	BoRSdcaps9-26b	Resequencing-dCAPS	TGGTGACAGCGTGTGAGGGAGAAACAGGAT	CGAAAGACTCAAAACTCGAGAGA	MboⅠ
113	BoRSdcaps9-28b	Resequencing-dCAPS	GTAAGTAATTGTAAAAGATAAGTTCAATTA	GTAGACGGGTCTCCGATTGTATT	MseⅠ
114	BoRSdcaps9-29a	Resequencing-dCAPS	GCGTATATATGTGGACACTATAAGTTCTAG	GAAACAGAAAGAAATCGTCATGG	XbaⅠ
115	BoRSdcaps9-30	Resequencing-dCAPS	CCAATCGTACATAGAAAATAAAGGAACGTA	TTAGAAGGGGCCAATAAAATGAT	RsaⅠ
116	BoRSdcaps9-33a	Resequencing-dCAPS	AAGAAAGTGATTTACAGAGACAAGAGAAGC	TCAATAGACGTTTGCTTTCCTTT	HindⅢ
117	BoRSdcaps9-35a	Resequencing-dCAPS	GACGATTGCCCAGAACTTCTTTCTGCAGTA	TGTCTTCTTGGTGTCATAATCCA	RsaⅠ
118	comp10262a	EST-dCAPS	CTTCGGAAGCACCTTCAATAATA	TGGTCATGGACGTGTTGCACTCATAGGAAT	EcoRⅠ
119	comp17805a	EST-dCAPS	GAATCGAATTCAAGAAGGGACAT	GACGACGGTGGTGGCGGCTTGGTTGCGTCT	XbaⅠ
120	C05_12a	EST-dCAPS	AACTATGCGTGGGAGACACC	AGAGGATTGCTTAAAGCCATTAGATAAGC	AluⅠ
121	C05_8a	EST-dCAPS	TCTGTTTCTCCCCGGAGAGGGAGCAGTCGA	ATGTGCCGTGAAACCCATAC	SalⅠ
122	Bodcaps45a	EST-dCAPS	GGAGATGATGCCTGGTTTGT	AAGTCTCATCTCCAACTCCATCTCGATAT	EcoRV
123	21ND-M1-boV21a	MITE insertion polymorphism	TTCGAGGAGGACTTCACCAT	CTAGCCATCCAAAATCGACA
124	M1-Bol-16a	MITE insertion polymorphism	ATGGAAGCGTCCTCAATCAT	CCGGCTGGATCAGCTCTAT
125	M1-Bol-21(18)a	MITE insertion polymorphism	GCAGAAATCTCCATCCCAAG	CCTTGACCACCATTTCCAAC
126	M1-Bol-61a	MITE insertion polymorphism	ACGATACACCGAGCATTTGA	ACCAAAAGTTGCTTGCATCC
127	M2-Bol-30a	MITE insertion polymorphism	GCAGCCAATGCCTATCAAAT	TGCATGGAAAAGATGGTCCT
128	B075D20-5a	Intron-based polymorphism	GTGGGAAAGACCAGCATCAT	TCCTCAATCCACTTGGAGGT
129	B096E22-4a	Intron-based polymorphism	GAAAGGAGCAGCTTTTTCGT	ATGTGACTGTGTGGAACCGA
130	KR31040-1a	Intron-based polymorphism	ACGTAACACAGCCATAGCCC	TGACTCTCACCGCTGTATCG
131	C03u-2a	Genomic SSR	CCATGTTCTTCATTGGCACA	GATTATGTCGCCTTCCCTCA
132	C05u-3a	Genomic SSR	GATGGTGGCGAATGAGAGAT	GTCAACTTTGGCGTCGTCTT
133	CB10034a	Genomic SSR	TACGGGATAGGCGACGAA	CCTAAGCGAGACGTATTG
134	Iso0857_371bca	INDEL	AAGGAATTCCCcAGGATGTC	TTGGcaAcCCTAATGCTTTT
a Primers which were used for genotyping F2 population
b dCPAS Primers which showed heterozygous type between C1184 and C1234
