# Supplementary material for: Genome-wide SNP identification and QTL mapping for black rot resistance in cabbage
Source: BMC Plant Biol. 2015 Feb 3;15:32. doi: 10.1186/s12870-015-0424-6 (PMC4323122; doi:10.1186/s12870-015-0424-6)
Supplement: Additional file 2: Table S2. — Results of the chi-square goodness-of-fit tests for the observed segregation ratios with the genotyped markers among F2 plants. [file 12870_2015_424_MOESM2_ESM.xlsx]

## Sheet: Sheet1
Additional file 2 Table S2. Results of chisquare goodness-of-fit tests of the observed segregation ratios with the genotyped markers among F2 plants
No.	Marker name	Linkage group	cM	Observed segregation				Chi-square	P-value
				P1	H	P2	total
1	BoRSdcaps1-4	1	7.1	19	50	24	93	1.06	0.587277
2	BoRSdcaps1-5	1	19.8	20	52	20	92	1.57	0.457212
3	BoRSdcaps1-6	1	48.9	16	59	17	92	7.37*	0.0251026
4	BoRSdcaps1-11	1	52.2	17	59	18	94	6.15*	0.0462142
5	BoRSdcaps1-13	1	56.6	15	58	19	92	6.61*	0.0367232
6	BoRSdcaps1-14	1	62.1	15	60	18	93	8.03*	0.0180226
7	BoRSdcaps1-32	1	66.8	16	59	18	93	6.81*	0.0332658
8	BoRSdcaps1-33	1	66.8	16	59	18	93	6.81*	0.0332658
9	BoRSdcaps1-28	1	66.8	16	60	18	94	7.28*	0.0262971
10	BoRSdcaps1-29	1	66.8	16	60	18	94	7.28*	0.0262971
11	BoRSdcaps1-19	1	68.3	15	56	20	91	5.4	0.0673534
12	BoRSdcaps1-10	1	88.1	21	49	18	88	1.34	0.511476
13	BoRSdcaps1-22	1	93.7	25	49	20	94	0.7	0.703939
14	BoRSdcaps1-25	1	112.9	30	45	18	93	3.19	0.202549
15	BoRSdcaps1-27	1	115.1	32	41	20	93	4.4	0.110922
16	BoRSdcaps2-12	2	0	17	61	15	93	9.13*	0.0104149
17	BoRSdcaps2-13	2	5.5	18	51	22	91	1.68	0.431426
18	BoRSdcaps2-1	2	9.1	20	48	25	93	0.63	0.728182
19	BoRSdcaps2-16	2	33.7	16	46	31	93	4.85	0.0885019
20	BoRSdcaps2-17	2	37.6	19	45	29	93	2.25	0.325089
21	BoRSdcaps2-6	2	72.7	23	46	23	92	0	1
22	BoRSdcaps1-35	2	92.5	18	50	26	94	1.74	0.417972
23	BoRSdcaps2-10	2	96.3	22	43	27	92	0.93	0.626635
24	M1-Bol-21(18)	2	142	26	39	25	90	1.62	0.444364
25	BoRSdcaps3-1	3	0	30	45	18	93	3.19	0.202549
26	BoRSdcaps3-4	3	38.5	30	42	21	93	2.61	0.270779
27	BoRSdcaps3-22	3	91.2	21	48	24	93	0.29	0.864883
28	BoRSdcaps3-20	3	95.6	21	44	28	93	1.32	0.516185
29	BoRSdcaps3-19	3	98.3	21	48	24	93	0.29	0.864883
30	BoRSdcaps3-18	3	99.3	20	50	24	94	0.72	0.69649
31	BoRSdcaps3-16	3	102	19	53	22	94	1.72	0.422442
32	BoRSdcaps3-14	3	102	19	53	22	94	1.72	0.422442
33	BoRSdcaps3-12	3	104.1	19	53	22	94	1.72	0.422442
34	BoRSdcaps3-8	3	126.4	20	53	21	94	1.55	0.459969
35	M1-Bol-61	3	133	22	49	22	93	0.27	0.874233
36	BoRSdcaps4-2	4	30.2	19	50	24	93	1.06	0.587277
37	B096E22-4	4	82.5	23	44	24	91	0.12	0.941351
38	BoRSdcaps4-8	4	87.3	22	47	25	94	0.19	0.908696
39	KR31040-1	4	88.4	22	44	26	92	0.52	0.770381
40	BoRSdcaps4-18	4	150.1	23	45	22	90	0.02	0.98895
41	BoRSdcaps5-2	5	0	9	56	28	93	11.65**	0.00295996
42	BoRSdcaps5-3	5	26.3	23	56	15	94	4.81	0.0903327
43	BoRSdcaps5-4	5	36.9	28	49	17	94	2.74	0.253513
44	comp17805	5	70.2	36	46	12	94	12.3**	0.00213575
45	comp10262	5	90	41	44	9	94	22.17**	1.53391e-05
46	BoRSdcaps5-17	5	91.3	40	42	10	92	20.26**	3.98481e-05
47	BoRSdcaps5-14	5	95.3	41	38	9	88	24.91**	3.89996e-06
48	BoRSdcaps5-15	5	143.5	39	41	9	89	20.78**	3.08109e-05
49	BoRSdcaps5-7	5	157.1	39	46	8	93	20.68**	3.2356e-05
50	BoRSdcaps5-9	5	157.1	40	45	8	93	22.12**	1.57426e-05
51	BoRSdcaps5-12	5	157.6	41	45	8	94	23.34**	8.54459e-06
52	BoRSdcaps5-8	5	157.6	41	45	8	94	23.34**	8.54459e-06
53	BoRSdcaps5-16	5	160.5	42	41	8	91	26.3**	1.94869e-06
54	C05_12	5	165.5	45	40	8	93	31.26**	1.63079e-07
55	C05u-3	5	167.8	43	39	9	91	27.26**	1.20159e-06
56	C05_8	5	173.4	42	42	8	92	25.83**	2.46568e-06
57	M2-Bol-30	5	210.4	25	52	17	94	2.43	0.297374
58	BoRSdcaps6-2	6	0	27	47	20	94	1.04	0.593762
59	BoRSdcaps6-5	6	1.1	26	49	19	94	1.21	0.54532
60	BoRSdcaps6-29	6	10	26	47	20	93	0.78	0.675385
61	BoRSdcaps6-30	6	12.5	27	47	20	94	1.04	0.593762
62	BoRSdcaps6-32	6	23.9	23	53	18	94	2.06	0.356324
63	BoRSdcaps6-34	6	29	21	45	22	88	0.07	0.966484
64	BoRSdcaps6-26	6	31.8	25	43	26	94	0.7	0.703939
65	BoRSdcaps6-25	6	43.4	26	41	26	93	1.3	0.521765
66	21ND-M1-boV21	6	48.5	22	44	27	93	0.81	0.668161
67	BoRSdcaps6-22	6	56	15	50	29	94	4.55	0.102633
68	BoRSdcaps6-9	6	93.2	19	52	23	94	1.4	0.49553
69	BoRSdcaps6-20	6	98.9	21	49	24	94	0.36	0.83456
70	BoRSdcaps6-16	6	108.4	18	51	24	93	1.65	0.439297
71	BoRSdcaps7-5	7	34.4	23	48	23	94	0.04	0.978948
72	BoRSdcaps7-8	7	34.4	23	48	23	94	0.04	0.978948
73	BoRSdcaps7-11	7	87.1	15	53	26	94	4.11	0.128325
74	CB10034	7	96.6	18	51	25	94	1.72	0.422442
75	BoRSdcaps7-14	7	105.8	17	55	22	94	3.26	0.196389
76	BoRSdcaps8-5	8	24.6	26	52	16	94	3.19	0.202757
77	BoRSdcaps8-16	8	25.6	27	50	17	94	2.51	0.284985
78	BoRSdcaps8-14	8	26.7	28	48	18	94	2.17	0.337866
79	BoRSdcaps8-20	8	29.4	25	49	20	94	0.7	0.703939
80	BoRSdcaps8-18	8	32.2	27	48	19	94	1.4	0.49553
81	BoRSdcaps8-19	8	32.7	26	49	19	94	1.21	0.54532
82	BoRSdcaps8-23	8	34.9	28	47	19	94	1.72	0.422442
83	BoRSdcaps8-21	8	36	27	47	20	94	1.04	0.593762
84	BoRSdcaps8-22	8	36.5	27	48	18	93	1.84	0.398776
85	BoRSdcaps8-24	8	37.6	27	46	21	94	0.81	0.667474
86	BoRSdcaps8-25	8	39.2	27	45	22	94	0.7	0.703939
87	BoRSdcaps8-6	8	51.2	28	44	22	94	1.15	0.563004
88	BoRSdcaps8-8	8	59.6	29	42	23	94	1.83	0.400559
89	BoRSdcaps8-9	8	61.8	29	40	25	94	2.43	0.297374
90	BoEdcaps45	8	72.3	31	40	23	94	3.45	0.178458
91	BoRSdcaps8-10	8	82.6	33	44	17	94	5.83	0.0542098
92	BoRSdcaps5-18	9	84.4	26	55	13	94	6.32*	0.0424438
93	Iso0857_371bc	9	102.4	24	48	22	94	0.13	0.938165
94	BoRSdcaps9-10	9	117.9	25	43	26	94	0.7	0.703939
95	BoRSdcaps9-9	9	117.9	25	43	26	94	0.7	0.703939
96	BoRSdcaps9-4	9	119	27	41	26	94	1.55	0.459969
97	BoRSdcaps9-14	9	122.7	25	44	25	94	0.38	0.825728
98	BoRSdcaps9-15	9	123.8	24	44	26	94	0.47	0.791328
99	BoRSdcaps9-29	9	133.5	24	45	25	94	0.19	0.908696
100	M1-Bol-16	9	159	32	31	23	86	8.58*	0.0136954
101	B075D20-5	9	174.6	26	42	26	94	1.06	0.587479
102	BoRSdcaps9-33	9	182.2	28	44	22	94	1.15	0.563004
103	BoRSdcaps9-35	9	197	26	45	23	94	0.36	0.83456
*Significant at 5 % level
**Significant at 1% level

## Sheet: Sheet2
								김태균	유창식		김민수
								정근우	송창식		강격학
								송광민	안영명
								조인성	윤규진
								정범모	이태양
								이용규	김혁민
								최진행	박정진?
								김태완	최영환
								김회성	황영국
								한상훈	송창현
